# Supplementary material for: Clinical Implication of Concurrent Amplification of MET and FGFR2 in Metastatic Gastric Cancer
Source: Biomedicines. 2023 Nov 28;11(12):3172. doi: 10.3390/biomedicines11123172 (PMC10740780; doi:10.3390/biomedicines11123172)
Supplement: Supplementary file 1 [file biomedicines-11-03172-s001.zip › Supple. table S1 (231101 ver).xlsx]

## Sheet: S_table1
sample	sex	age	TMB	TMB score	MSI	PD-L1(CPS)	CNV gene	Copy number	CNV type	OS (days)	Death (death : 1 alive :0)
IPM_1527	F	48	Low	6.3	MSS	50	ERBB2	6.4	Amp	89	1
							MET	14.1	Amp
							FGFR2	3.7	Amp
							RICTOR	4.8	Amp
							CDK6	9.4	Amp
IPM_2680	M	53	Low	9.4	MSS	5	MET	5.3	Amp	116	0
							FGFR2	5.1	Amp
IPM_2736	M	60	Low	9.4	MSS	1	FGFR2	171.5	Amp	83	0
							RICTOR	5.8	Amp
							MYC	7.6	Amp
							CCND1	14.5	Amp
							FGF19	14.6	Amp
							FGF4	14.9	Amp
							FGF3	14.5	Amp
IPM_1625	M	65	Low	6.3	MSS	5	EGFR	135.1	Amp	224	1
							FGFR2	6.7	Amp
							RICTOR	78.8	Amp
							MYC	50.4	Amp
IPM_2371	F	49	Low	4.7	MSS	1	MDM2	89.4	Amp	301	1
							FGFR2	19.1	Amp
							MYC	55.1	Amp
IPM_2612	M	68	Low	7.8	MSS	ND	FGFR1	5.4	Amp	118	0
							FGFR2	14.3	Amp
							MYC	8.6	Amp
IPM_2019	F	55	Low	5.5	MSS	1	FGFR2	58.3	Amp	264	0
							MYC	29.4	Amp
IPM_2198	F	61	Low	2.3	MSS	12	FGFR2	153.2	Amp	186	0
							MYC	42.8	Amp
IPM_2472	M	56	Low	7	MSS	ND	FGFR2	4.1	Amp	258	0
							RICTOR	4.1	Amp
							CCND1	5.4	Amp
							FGF19	4.7	Amp
							FGF4	4.5	Amp
							FGF3	4.6	Amp
IPM_2261	M	34	High	11.7	MSS	5	KRAS	14.6	Amp	168	0
							FGFR2	14.9	Amp
							MYCL	8.5	Amp
							RICTOR	16.2	Amp
							CCND3	10	Amp
							CDK6	7.8	Amp
							CCND1	9.1	Amp
							FGF19	9.3	Amp
							FGF3	8.4	Amp
IPM_1159	F	57	Low	4.7	MSS	ND	FGFR2	185.9	Amp	403	1
							CCND1	10	Amp
							FGF19	6.8	Amp
							FGF4	6.7	Amp
							FGF3	8.5	Amp
IPM_0218	M	51	Low	5.5	MSS	0	FGFR2	19.6	Amp	380	1
							RICTOR	4.2	Amp
							FGF7	4.1	Amp
IPM_0329	M	44	Low	6.3	MSS	3	FGFR2	254	Amp	146	1
							RICTOR	9.2	Amp
IPM_2380	M	75	High	10.2	MSS	5	ERBB2	5.2	Amp	226	1
							MDM2	5	Amp
							FGFR2	52	Amp
							CCNE1	9.1	Amp
							ERCC1	4.5	Amp
IPM_0338	M	50	Low	5.5	MSS	5	ERBB2	57.7	Amp	768	0
							FGFR2	20.8	Amp
IPM_1334	M	59	Low	6.3	MSS	ND	FGFR2	66	Amp	NA	0
							CDK6	8.7	Amp
IPM_2910	M	68	Low	7	MSS	ND	FGFR2	16.9	Amp	496	0
							CCNE1	82.2	Amp
IPM_2473	M	65	Low	6.3	MSS	5	FGFR2	4.5	Amp	250	0
							KRAS	6.5	Amp
IPM_1058	M	53	Low	7.8	MSS	0	FGFR2	6.2	Amp	153	1
							BRCA1	4.3	Amp
IPM_0035	F	40	Low	1.6	MSS	0	FGFR2	27.6	Amp	385	1
IPM_0065	M	57	Low	5.5	MSS	1	FGFR2	38.1	Amp	628	1
IPM_0139	F	50	Low	7	MSS	ND	FGFR2	57	Amp	435	1
IPM_0460	F	32	Low	0.8	MSS	ND	FGFR2	6.2	Amp	927	0
IPM_0494	M	27	Low	5.5	MSS	13	FGFR2	4.3	Amp	104	1
IPM_0607	F	47	Low	7	MSS	ND	FGFR2	15.3	Amp	658	0
IPM_0788	F	68	Low	7	MSS	ND	FGFR2	32.8	Amp	117	1
IPM_0812	M	65	Low	7.8	MSS	ND	FGFR2	17.8	Amp	607	0
IPM_0842	M	53	Low	5.5	MSS	ND	FGFR2	93.5	Amp	337	1
IPM_0957	F	46	Low	4.7	MSS	0	FGFR2	9.1	Amp	NA	1
IPM_0970	M	48	Low	3.9	MSS	ND	FGFR2	274	Amp	199	1
IPM_1337	F	50	Low	1.6	MSS	0	FGFR2	9.2	Amp	117	1
IPM_1824	F	76	Low	3.9	MSS	1	FGFR2	11.6	Amp	43	1
IPM_1981	F	36	Low	3.1	MSS	25	FGFR2	105.5	Amp	258	0
IPM_2137	F	37	Low	2.3	MSS	1	FGFR2	0	Amp	NA	0
IPM_2166	F	60	Low	3.1	MSS	ND	FGFR2	8.9	Amp	195	1
IPM_2296	F	41	Low	4.7	MSS	ND	FGFR2	29	Amp	95	1
IPM_2308	M	58	Low	5.5	MSS	1	FGFR2	64.1	Amp	628	1
IPM_2549	F	48	Low	3.1	MSS	5	FGFR2	39	Amp	62	1
IPM_2737	F	55	Low	7.8	MSS	5	FGFR2	136	Amp	83	0
IPM_1218	M	51	Low	7	MSS	5	MET	8.5	Amp	183	1
							CDK6	5.6	Amp
							MYC	4.6	Amp
							CCND1	8.7	Amp
							FGF19	9.1	Amp
							FGF4	8.6	Amp
							FGF3	9.2	Amp
IPM_3029	M	60	Low	8.6	MSS	5	MET	22.6	Amp	177	1
							EGFR	5.4	Amp
							MYC	9.7	Amp
							RET	4.7	Amp
							CCND1	16.2	Amp
							FGF19	15.4	Amp
							FGF4	15.9	Amp
							FGF3	13.8	Amp
							ATM	20.4	Amp
							CCNE1	5	Amp
							AKT2	5.6	Amp
							ERCC2	5.4	Amp
IPM_2343	M	62	Low	9.4	MSS	0	MET	5.9	Amp	236	1
							MYC	14.4	Amp
							CCND1	12.1	Amp
							FGF19	13	Amp
							FGF4	13.9	Amp
							FGF3	14.5	Amp
IPM_1276	M	54	Low	3.9	MSS	15	MET	5.4	Amp	22	1
							KRAS	67	Amp
							CDK6	5.3	Amp
							MYC	14.7	Amp
							FGF23	17.5	Amp
							FGF6	18	Amp
IPM_2006	M	68	Low	8.6	MSS	7	MET	52.2	Amp	601	1
							MYCL	5.1	Amp
							FGF5	5.6	Amp
							MYC	9.4	Amp
IPM_1486	M	60	Low	4.7	MSS	ND	MET	5.6	Amp	347	0
							MYC	6.4	Amp
							FGF9	5.8	Amp
							BRCA2	5	Amp
							LAMP1	5.6	Amp
IPM_2233	M	55	Low	8.6	MSS	100	MET	9.5	Amp	171	0
							MDM2	4	Amp
							CCND1	26	Amp
							FGF19	28.1	Amp
							FGF4	26.5	Amp
							FGF3	26.8	Amp
							ATM	4.1	Amp
IPM_2433	F	59	Low	7	MSS	3	MET	10.4	Amp	100	1
							FGF19	5	Amp
IPM_2326	M	50	Low	5.5	MSS	0	ERBB2	9.9	Amp	825	0
							MET	4.8	Amp
							EGFR	4.8	Amp
IPM_1221	F	71	Low	8.6	MSS	ND	ERBB2	5.8	Amp	462	0
							PIK3CA	4.2	Amp
							MET	4	Amp
							TFRC	5.6	Amp
							ERCC1	5.6	Amp
IPM_0464	M	54	High	14.1	MSS	3	ERBB2	5.3	Amp	258	1
							MET	19.9	Amp
IPM_1540	M	80	Low	9.4	MSS	ND	MET	23.3	Amp	182	1
							CDK6	14	Amp
							CCNE1	14	Amp
							ERCC2	16.7	Amp
							ERCC1	15.3	Amp
IPM_0912	M	44	Low	8.6	MSS	10	MET	7.1	Amp	244	1
							EGFR	4.1	Amp
IPM_1749	F	39	Low	0.8	MSS	5	MET	9.9	Amp	368	1
							CCND3	4	Amp
IPM_0315	F	47	Low	5.5	MSS	ND	MET	7.2	Amp	114	1
IPM_0473	M	31	Low	1.6	MSS	20	MET	24.3	Amp	714	0
IPM_0878	F	68	Low	6.3	MSS	ND	MET	34.9	Amp	136	1
IPM_1142	M	63	Low	9.4	MSS	ND	MET	9.7	Amp	57	1
IPM_2310	M	36	Low	3.1	MSS	ND	MET	7.8	Amp	220	1
IPM_2942	F	40	Low	3.1	MSS	1	MET	30.8	Amp	557	1
